# Supplementary material for: Mesenchymal Stem Cell Induced Foxp3(+) Tregs Suppress Effector T Cells and Protect against Retinal Ischemic Injury
Source: Cells. 2021 Nov 4;10(11):3006. doi: 10.3390/cells10113006 (PMC8616393; doi:10.3390/cells10113006)
Supplement: Supplementary file 1 [file cells-10-03006-s001.zip]

Archive with 1 entries (1 files):
- cells-1401542 - SM.pdf
